# Supplementary material for: Four New Furofuran Lignans from Phryma leptostachya Inhibit the Accumulation of Molting Hormones in Armyworm
Source: Int J Mol Sci. 2024 Jun 27;25(13):7081. doi: 10.3390/ijms25137081 (PMC11240949; doi:10.3390/ijms25137081)
Supplement: Supplementary file 1 [file ijms-25-07081-s001.zip]

Archive with 1 entries (1 files):
- ijms-3034022-supplementary.pdf
